# Supplementary material for: Translation Inhibitors Activate Autophagy Master Regulators TFEB and TFE3
Source: Int J Mol Sci. 2021 Nov 8;22(21):12083. doi: 10.3390/ijms222112083 (PMC8584619; doi:10.3390/ijms222112083)
Supplement: Supplementary file 1 [file ijms-22-12083-s001.zip]

Archive with 1 entries (1 files):
- ijms-1431503-supplementary.pdf
